# Supplementary material for: Neoadjuvant afatinib in a patient with locally advanced lung adenocarcinoma harboring an NPTN-NRG1 fusion: a case report
Source: World J Surg Oncol. 2026 Mar 14;24:192. doi: 10.1186/s12957-026-04233-6 (PMC13126915; doi:10.1186/s12957-026-04233-6)
Supplement: Supplementary file 2 — Supplementary Material 2. [file 12957_2026_4233_MOESM2_ESM.xlsx]

## Sheet: Sheet1
Table S1. List of genomic alterations identified by NGS.
Gene Symbol	Alteration / Variant	Variant Type	Exon / Breakpoint	Abundance	Clinical Significance
NPTN-NRG1	Fusion (N1:N6)a	RNA Fusion	NPTN exon 1 - NRG1 exon 6	136 readsb	Tier II (Potential Clinical Significance)
FCGR2B	c.835G>A (p.D279N)	Missense	Exon 7	5.2% (VAF)	Tier III (Unknown Significance)
Note: Genomic profiling was performed using distinct commercial platforms:
The 654-gene panel analysis (including RNA-based fusion detection) was performed by Liaoning Kanghui Biotechnology Co., Ltd. (Liaoning, China).
The ctDNA and 1021-gene broad panel analysis was performed by Geneplus (Beijing) Technology Co., Ltd. (Beijing, China).
a. Detected using RNA-based sequencing, involving RefSeq transcripts NM_012428.3 (NPTN) and NM_013964.4 (NRG1).
b. Represented by the number of supporting fusion reads (n=136).
Abbreviations: VAF, variant allele frequency.
